# Supplementary material for: Can Wolf Predation Immediately Alter the Foraging Behavior of Beavers?: Video of a Wolf Killing a Foraging Beaver
Source: Ecol Evol. 2025 May 10;15(5):e71357. doi: 10.1002/ece3.71357 (PMC12065075; doi:10.1002/ece3.71357)
Supplement: Supplementary file 1 — Data S1: [file ECE3-15-e71357-s003.csv]

personel	hair.snare.id	date.sd.card.collected	date.video.recorded	time.video.starts	AM.PM	time.24.hour	degrees.C	main.species	secondary.species	max.number.of.individuals	min.number.of.individuals	max.number.of.adults	max.number.of.neonates	max.number.of.females	max.number.of.males	max.number.of.unk.sex	main.behavior	secondary.behavior	wolf.ID
DRF	snare_47	09-18-2023	09-07-2023	10:36	PM	22:36:51	7	beaver	na	1	1	1	0	0	0	1	investigatingsnare	na	na
DRF	snare_47	09-18-2023	09-07-2023	10:38	PM	22:38:14	8	beaver	na	1	1	1	0	0	0	1	investigatingsnare	na	na
DRF	snare_47	09-18-2023	09-08-2023	12:49	AM	0:49:59	6	unk	na	1	1	1	0	0	0	1	swimming	na	na
DRF	snare_47	09-18-2023	09-08-2023	12:55	AM	0:55:34	7	beaver	na	1	1	1	0	0	0	1	investigatingsnare	na	na
DRF	snare_47	09-18-2023	09-08-2023	1:03	AM	1:03:42	7	beaver	na	1	1	1	0	0	0	1	investigatingsnare	na	na
DRF	snare_47	09-18-2023	09-08-2023	1:23	AM	1:23:14	6	snowshoehare	na	1	1	1	0	0	0	1	foraging	na	na
DRF	snare_47	09-18-2023	09-08-2023	1:25	AM	1:25:15	7	snowshoehare	na	1	1	1	0	0	0	1	foraging	na	na
DRF	snare_47	09-18-2023	09-08-2023	3:00	AM	3:00:32	6	beaver	na	1	1	1	0	0	0	1	investigatingsnare	na	na
DRF	snare_47	09-18-2023	09-08-2023	3:05	AM	3:05:55	7	beaver	na	2	2	2	0	0	0	2	swimming	na	na
DRF	snare_47	09-18-2023	09-08-2023	3:07	AM	3:07:28	7	beaver	na	1	1	1	0	0	0	1	investigatingsnare	na	na
DRF	snare_47	09-18-2023	09-08-2023	3:09	AM	3:09:03	8	beaver	na	1	1	1	0	0	0	1	lounging	na	na
DRF	snare_47	09-18-2023	09-08-2023	3:10	AM	3:10:26	8	beaver	na	1	1	1	0	0	0	1	lounging	na	na
DRF	snare_47	09-18-2023	09-08-2023	3:14	AM	3:14:39	8	beaver	na	1	1	1	0	0	0	1	traveling	na	na
DRF	snare_47	09-18-2023	09-08-2023	7:17	AM	7:17:13	10	redsquirrel	na	1	1	1	0	0	0	1	traveling	na	na
DRF	snare_47	09-18-2023	09-08-2023	7:18	AM	7:18:55	11	redsquirrel	beaver	2	2	2	0	0	0	2	climbing	swimming	na
DRF	snare_47	09-18-2023	09-08-2023	11:52	AM	11:52:31	16	northernflicker	na	2	2	2	0	0	0	2	flying	na	na
DRF	snare_47	09-18-2023	09-08-2023	9:50	PM	21:50:39	15	snowshoehare	na	1	1	1	0	0	0	1	traveling	na	na
DRF	snare_47	09-18-2023	09-08-2023	10:00	PM	22:00:17	15	beaver	na	3	3	3	0	0	0	3	traveling	swimming	na
DRF	snare_47	09-18-2023	09-08-2023	10:02	PM	22:02:20	16	beaver	na	1	1	1	0	0	0	1	lounging	na	na
DRF	snare_47	09-18-2023	09-08-2023	10:04	PM	22:04:12	16	beaver	na	1	1	1	0	0	0	1	foraging	na	na
DRF	snare_47	09-18-2023	09-08-2023	10:09	PM	22:09:43	16	beaver	na	1	1	1	0	0	0	1	foraging	na	na
DRF	snare_47	09-18-2023	09-08-2023	10:35	PM	22:35:40	15	beaver	na	2	2	2	0	0	0	2	foraging	swimming	na
DRF	snare_47	09-18-2023	09-08-2023	10:38	PM	22:38:19	15	beaver	na	1	1	1	0	0	0	1	lounging	na	na
DRF	snare_47	09-18-2023	09-08-2023	10:39	PM	22:39:50	16	beaver	na	1	1	1	0	0	0	1	foraging	na	na
DRF	snare_47	09-18-2023	09-08-2023	10:42	PM	22:42:03	16	beaver	na	2	2	2	0	0	0	2	foraging	swimming	na
DRF	snare_47	09-18-2023	09-08-2023	10:51	PM	22:51:01	15	beaver	na	1	1	1	0	0	0	1	foraging	na	na
DRF	snare_47	09-18-2023	09-08-2023	11:11	PM	23:11:01	15	snowshoehare	beaver	2	2	2	0	0	0	2	foraging	swimming	na
DRF	snare_47	09-18-2023	09-08-2023	11:14	PM	23:14:28	15	beaver	na	1	1	1	0	0	0	1	investigatingsnare	na	na
DRF	snare_47	09-18-2023	09-08-2023	11:16	PM	23:16:09	16	beaver	na	1	1	1	0	0	0	1	foraging	na	na
DRF	snare_47	09-18-2023	09-08-2023	11:22	PM	23:22:26	15	beaver	na	1	1	1	0	0	0	1	travelingwithfood	na	na
DRF	snare_47	09-18-2023	09-08-2023	11:24	PM	23:24:52	16	beaver	na	1	1	1	0	0	0	1	traveling	na	na
DRF	snare_47	09-18-2023	09-08-2023	11:31	PM	23:31:10	16	beaver	na	1	1	1	0	0	0	1	travelingwithfood	na	na
DRF	snare_47	09-18-2023	09-08-2023	11:36	PM	23:36:18	16	beaver	na	1	1	1	0	0	0	1	traveling	na	na
DRF	snare_47	09-18-2023	09-08-2023	11:58	PM	23:58:50	15	beaver	na	1	1	1	0	0	0	1	traveling	na	na
DRF	snare_47	09-18-2023	09-09-2023	12:43	AM	0:43:36	15	beaver	na	1	1	1	0	0	0	1	traveling	na	na
DRF	snare_47	09-18-2023	09-09-2023	12:53	AM	0:53:35	15	beaver	na	1	1	1	0	0	0	1	travelingwithfood	na	na
DRF	snare_47	09-18-2023	09-09-2023	12:57	AM	0:57:53	15	beaver	na	1	1	1	0	0	0	1	traveling	na	na
DRF	snare_47	09-18-2023	09-09-2023	1:05	AM	1:05:37	15	beaver	na	1	1	1	0	0	0	1	traveling	na	na
DRF	snare_47	09-18-2023	09-09-2023	1:43	AM	1:43:37	14	beaver	na	1	1	1	0	0	0	1	investigatingsnare	na	na
DRF	snare_47	09-18-2023	09-09-2023	1:45	AM	1:45:20	15	beaver	na	1	1	1	0	0	0	1	investigatingsnare	na	na
DRF	snare_47	09-18-2023	09-09-2023	1:47	AM	1:47:47	15	beaver	na	2	2	2	0	0	0	2	investigatingsnare	swimming	na
DRF	snare_47	09-18-2023	09-09-2023	1:49	AM	1:49:12	16	beaver	na	1	1	1	0	0	0	1	swimming	na	na
DRF	snare_47	09-18-2023	09-09-2023	1:50	AM	1:50:48	16	beaver	na	1	1	1	0	0	0	1	travelingwithfood	na	na
DRF	snare_47	09-18-2023	09-09-2023	2:27	AM	2:27:27	15	beaver	na	1	1	1	0	0	0	1	foraging	na	na
DRF	snare_47	09-18-2023	09-09-2023	2:29	AM	2:29:12	15	beaver	na	1	1	1	0	0	0	1	investigatingsnare	na	na
DRF	snare_47	09-18-2023	09-09-2023	2:30	AM	2:30:37	16	beaver	na	1	1	1	0	0	0	1	travelingwithfood	na	na
DRF	snare_47	09-18-2023	09-09-2023	2:33	AM	2:33:55	16	beaver	na	1	1	1	0	0	0	1	traveling	na	na
DRF	snare_47	09-18-2023	09-09-2023	2:37	AM	2:37:41	16	beaver	na	1	1	1	0	0	0	1	foraging	na	na
DRF	snare_47	09-18-2023	09-09-2023	2:42	AM	2:42:22	15	beaver	na	1	1	1	0	0	0	1	traveling	na	na
DRF	snare_47	09-18-2023	09-09-2023	2:46	AM	2:46:44	16	beaver	na	1	1	1	0	0	0	1	travelingwithfood	na	na
DRF	snare_47	09-18-2023	09-09-2023	2:49	AM	2:49:51	16	beaver	na	1	1	1	0	0	0	1	foraging	na	na
DRF	snare_47	09-18-2023	09-09-2023	2:54	AM	2:54:05	16	beaver	na	1	1	1	0	0	0	1	travelingwithfood	na	na
DRF	snare_47	09-18-2023	09-09-2023	2:56	AM	2:56:33	16	beaver	na	1	1	1	0	0	0	1	traveling	na	na
DRF	snare_47	09-18-2023	09-09-2023	3:04	AM	3:04:42	15	beaver	na	1	1	1	0	0	0	1	foraging	na	na
DRF	snare_47	09-18-2023	09-09-2023	3:07	AM	3:07:09	16	beaver	na	1	1	1	0	0	0	1	travelingwithfood	na	na
DRF	snare_47	09-18-2023	09-09-2023	10:59	AM	10:59:26	16	whitetaildeer	na	1	1	0	1	0	1	0	traveling	na	na
DRF	snare_47	09-18-2023	09-09-2023	11:27	AM	11:27:22	16	redsquirrel	na	1	1	1	0	0	0	1	traveling	na	na
DRF	snare_47	09-18-2023	09-09-2023	11:29	AM	11:29:33	16	redsquirrel	na	1	1	1	0	0	0	1	traveling	na	na
DRF	snare_47	09-18-2023	09-09-2023	9:55	PM	21:55:12	12	beaver	na	1	1	1	0	0	0	1	foraging	na	na
DRF	snare_47	09-18-2023	09-09-2023	9:57	PM	21:57:31	12	beaver	na	1	1	1	0	0	0	1	foraging	na	na
DRF	snare_47	09-18-2023	09-09-2023	10:06	PM	22:06:19	12	beaver	na	1	1	1	0	0	0	1	foraging	na	na
DRF	snare_47	09-18-2023	09-09-2023	10:12	PM	22:12:01	12	beaver	na	1	1	1	0	0	0	1	foraging	na	na
DRF	snare_47	09-18-2023	09-09-2023	10:32	PM	22:32:37	11	whitetaildeer	na	1	1	0	1	0	1	0	traveling	na	na
DRF	snare_47	09-18-2023	09-09-2023	10:43	PM	22:43:06	11	beaver	na	1	1	1	0	0	0	1	traveling	na	na
DRF	snare_47	09-18-2023	09-09-2023	10:44	PM	22:44:46	12	beaver	na	1	1	1	0	0	0	1	traveling	na	na
DRF	snare_47	09-18-2023	09-09-2023	11:25	PM	23:25:03	10	beaver	na	1	1	1	0	0	0	1	traveling	na	na
DRF	snare_47	09-18-2023	09-09-2023	11:26	PM	23:26:27	11	beaver	na	1	1	1	0	0	0	1	lounging	na	na
DRF	snare_47	09-18-2023	09-09-2023	11:32	PM	23:32:54	11	beaver	na	1	1	1	0	0	0	1	investigatingsnare	na	na
DRF	snare_47	09-18-2023	09-09-2023	11:36	PM	23:36:48	11	beaver	na	2	2	2	0	0	0	2	traveling	swimming	na
DRF	snare_47	09-18-2023	09-09-2023	11:38	PM	23:38:36	11	beaver	na	1	1	1	0	0	0	1	investigatingsnare	na	na
DRF	snare_47	09-18-2023	09-09-2023	11:40	PM	23:40:54	12	beaver	na	1	1	1	0	0	0	1	investigatingsnare	na	na
DRF	snare_47	09-18-2023	09-09-2023	11:44	PM	23:44:29	11	beaver	na	1	1	1	0	0	0	1	investigatingsnare	na	na
DRF	snare_47	09-18-2023	09-09-2023	11:50	PM	23:50:34	11	beaver	na	1	1	1	0	0	0	1	travelingwithfood	na	na
DRF	snare_47	09-18-2023	09-09-2023	11:55	PM	23:55:24	11	beaver	na	1	1	1	0	0	0	1	foraging	na	na
DRF	snare_47	09-18-2023	09-09-2023	11:58	PM	23:58:02	11	beaver	na	1	1	1	0	0	0	1	investigatingsnare	na	na
DRF	snare_47	09-18-2023	09-09-2023	11:59	PM	23:59:26	12	beaver	na	2	2	2	0	0	0	2	travelingwithfood	na	na
DRF	snare_47	09-18-2023	09-10-2023	12:01	AM	0:01:48	12	beaver	na	1	1	1	0	0	0	1	traveling	na	na
DRF	snare_47	09-18-2023	09-10-2023	12:05	AM	0:05:57	11	beaver	na	1	1	1	0	0	0	1	travelingwithfood	na	na
DRF	snare_47	09-18-2023	09-10-2023	12:07	AM	0:07:24	12	beaver	na	1	1	1	0	0	0	1	travelingwithfood	na	na
DRF	snare_47	09-18-2023	09-10-2023	12:08	AM	0:08:54	12	beaver	na	1	1	1	0	0	0	1	traveling	na	na
DRF	snare_47	09-18-2023	09-10-2023	12:10	AM	0:10:34	12	beaver	na	1	1	1	0	0	0	1	travelingwithfood	na	na
DRF	snare_47	09-18-2023	09-10-2023	12:19	AM	0:19:37	11	beaver	na	1	1	1	0	0	0	1	travelingwithfood	na	na
DRF	snare_47	09-18-2023	09-10-2023	12:22	AM	0:22:08	11	beaver	na	1	1	1	0	0	0	1	investigatingsnare	na	na
DRF	snare_47	09-18-2023	09-10-2023	12:31	AM	0:31:15	10	beaver	na	1	1	1	0	0	0	1	travelingwithfood	na	na
DRF	snare_47	09-18-2023	09-10-2023	4:39	AM	4:39:43	5	beaver	na	1	1	1	0	0	0	1	swimming	na	na
DRF	snare_47	09-18-2023	09-10-2023	6:55	AM	6:55:24	3	beaver	na	1	1	1	0	0	0	1	swimming	na	na
DRF	snare_47	09-18-2023	09-10-2023	9:52	PM	21:52:54	11	mouse	na	1	1	1	0	0	0	1	traveling	na	na
DRF	snare_47	09-18-2023	09-11-2023	12:55	AM	0:55:22	8	beaver	na	1	1	1	0	0	0	1	traveling	na	na
DRF	snare_47	09-18-2023	09-11-2023	12:56	AM	0:56:45	10	beaver	na	1	1	1	0	0	0	1	investigatingsnare	na	na
DRF	snare_47	09-18-2023	09-11-2023	12:58	AM	0:58:15	10	beaver	na	1	1	1	0	0	0	1	investigatingsnare	na	na
DRF	snare_47	09-18-2023	09-11-2023	1:18	AM	1:18:31	9	beaver	na	1	1	1	0	0	0	1	lounging	na	na
DRF	snare_47	09-18-2023	09-11-2023	1:20	AM	1:20:00	10	beaver	na	1	1	1	0	0	0	1	traveling	na	na
DRF	snare_47	09-18-2023	09-11-2023	1:21	AM	1:21:36	11	beaver	na	1	1	1	0	0	0	1	travelingwithfood	na	na
DRF	snare_47	09-18-2023	09-11-2023	2:22	AM	2:22:40	8	beaver	na	1	1	1	0	0	0	1	investigatingsnare	na	na
DRF	snare_47	09-18-2023	09-11-2023	2:24	AM	2:24:17	9	beaver	na	1	1	1	0	0	0	1	lounging	na	na
DRF	snare_47	09-18-2023	09-11-2023	2:26	AM	2:26:06	10	beaver	na	1	1	1	0	0	0	1	grooming	na	na
DRF	snare_47	09-18-2023	09-11-2023	2:27	AM	2:27:34	10	beaver	na	1	1	1	0	0	0	1	traveling	na	na
DRF	snare_47	09-18-2023	09-11-2023	2:29	AM	2:29:35	11	beaver	na	1	1	1	0	0	0	1	investigatingsnare	na	na
DRF	snare_47	09-18-2023	09-11-2023	2:31	AM	2:31:06	11	beaver	na	1	1	1	0	0	0	1	investigatingsnare	na	na
DRF	snare_47	09-18-2023	09-11-2023	2:35	AM	2:35:15	10	beaver	na	1	1	1	0	0	0	1	traveling	na	na
DRF	snare_47	09-18-2023	09-11-2023	2:39	AM	2:39:25	10	beaver	na	1	1	1	0	0	0	1	traveling	na	na
DRF	snare_47	09-18-2023	09-11-2023	2:42	AM	2:42:10	10	beaver	na	1	1	1	0	0	0	1	traveling	na	na
DRF	snare_47	09-18-2023	09-11-2023	2:52	AM	2:52:19	9	beaver	na	1	1	1	0	0	0	1	foraging	na	na
DRF	snare_47	09-18-2023	09-11-2023	4:09	AM	4:09:25	8	beaver	na	1	1	1	0	0	0	1	investigatingsnare	na	na
DRF	snare_47	09-18-2023	09-11-2023	4:12	AM	4:12:52	8	beaver	na	1	1	1	0	0	0	1	investigatingsnare	na	na
DRF	snare_47	09-18-2023	09-11-2023	4:17	AM	4:17:23	9	beaver	na	1	1	1	0	0	0	1	traveling	na	na
DRF	snare_47	09-18-2023	09-11-2023	4:21	AM	4:21:43	9	beaver	na	1	1	1	0	0	0	1	investigatingsnare	na	na
DRF	snare_47	09-18-2023	09-11-2023	4:25	AM	4:25:54	9	beaver	na	1	1	1	0	0	0	1	traveling	na	na
DRF	snare_47	09-18-2023	09-11-2023	4:30	AM	4:30:34	9	beaver	na	1	1	1	0	0	0	1	travelingwithfood	na	na
DRF	snare_47	09-18-2023	09-11-2023	4:34	AM	4:34:00	10	beaver	na	1	1	1	0	0	0	1	traveling	na	na
DRF	snare_47	09-18-2023	09-11-2023	4:39	AM	4:39:38	10	beaver	na	2	2	2	0	0	0	2	investigatingsnare	travelingwithfood	na
DRF	snare_47	09-18-2023	09-11-2023	4:41	AM	4:41:01	10	beaver	na	1	1	1	0	0	0	1	foraging	na	na
DRF	snare_47	09-18-2023	09-11-2023	4:42	AM	4:42:26	11	beaver	na	1	1	1	0	0	0	1	traveling	na	na
DRF	snare_47	09-18-2023	09-11-2023	4:43	AM	4:43:50	11	beaver	na	1	1	1	0	0	0	1	lounging	na	na
DRF	snare_47	09-18-2023	09-11-2023	4:45	AM	4:45:51	11	beaver	na	2	2	2	0	0	0	2	traveling	na	na
DRF	snare_47	09-18-2023	09-11-2023	4:47	AM	4:47:37	11	beaver	na	1	1	1	0	0	0	1	travelingwithfood	na	na
DRF	snare_47	09-18-2023	09-11-2023	4:53	AM	4:53:10	10	beaver	na	1	1	1	0	0	0	1	travelingwithfood	na	na
DRF	snare_47	09-18-2023	09-11-2023	4:55	AM	4:55:09	11	beaver	na	1	1	1	0	0	0	1	travelingwithfood	na	na
DRF	snare_47	09-18-2023	09-11-2023	4:57	AM	4:57:47	11	beaver	na	1	1	1	0	0	0	1	traveling	na	na
DRF	snare_47	09-18-2023	09-11-2023	5:01	AM	5:01:07	11	beaver	na	1	1	1	0	0	0	1	traveling	na	na
DRF	snare_47	09-18-2023	09-11-2023	5:09	AM	5:09:54	10	beaver	na	1	1	1	0	0	0	1	travelingwithfood	na	na
DRF	snare_47	09-18-2023	09-11-2023	5:12	AM	5:12:22	10	beaver	na	1	1	1	0	0	0	1	investigatingsnare	na	na
DRF	snare_47	09-18-2023	09-11-2023	5:13	AM	5:13:46	11	beaver	na	1	1	1	0	0	0	1	foraging	na	na
DRF	snare_47	09-18-2023	09-11-2023	5:19	AM	5:19:15	10	beaver	na	1	1	1	0	0	0	1	foraging	na	na
DRF	snare_47	09-18-2023	09-11-2023	5:20	AM	5:20:49	11	beaver	na	1	1	1	0	0	0	1	foraging	na	na
DRF	snare_47	09-18-2023	09-11-2023	5:22	AM	5:22:29	11	beaver	na	2	2	2	0	0	0	2	foraging	swimming	na
DRF	snare_47	09-18-2023	09-11-2023	5:24	AM	5:24:02	12	beaver	na	2	2	2	0	0	0	2	foraging	swimming	na
DRF	snare_47	09-18-2023	09-11-2023	5:25	AM	5:25:24	12	beaver	na	1	1	1	0	0	0	1	foraging	na	na
DRF	snare_47	09-18-2023	09-11-2023	5:26	AM	5:26:50	12	beaver	na	1	1	1	0	0	0	1	traveling	na	na
DRF	snare_47	09-18-2023	09-11-2023	5:32	AM	5:32:05	11	beaver	na	1	1	1	0	0	0	1	investigatingsnare	na	na
DRF	snare_47	09-18-2023	09-11-2023	5:34	AM	5:34:45	11	beaver	na	1	1	1	0	0	0	1	foraging	na	na
DRF	snare_47	09-18-2023	09-11-2023	9:17	AM	9:17:14	11	redsquirrel	na	1	1	1	0	0	0	1	traveling	na	na
DRF	snare_47	09-18-2023	09-11-2023	9:41	PM	21:41:49	10	snowshoehare	na	1	1	1	0	0	0	1	traveling	na	na
DRF	snare_47	09-18-2023	09-12-2023	9:24	AM	9:24:19	10	whitetaildeer	na	1	1	0	1	0	0	1	traveling	na	na
DRF	snare_47	09-18-2023	09-12-2023	1:26	PM	13:26:38	13	unkduck	na	1	1	1	0	0	0	1	dabbling	na	na
DRF	snare_47	09-18-2023	09-12-2023	10:37	PM	22:37:52	5	beaver	na	1	1	1	0	0	0	1	investigatingsnare	na	na
DRF	snare_47	09-18-2023	09-12-2023	10:39	PM	22:39:18	5	beaver	na	1	1	1	0	0	0	1	traveling	na	na
DRF	snare_47	09-18-2023	09-12-2023	10:43	PM	22:43:08	5	beaver	na	1	1	1	0	0	0	1	investigatingsnare	na	na
DRF	snare_47	09-18-2023	09-12-2023	10:48	PM	22:48:17	5	beaver	na	1	1	1	0	0	0	1	traveling	na	na
DRF	snare_47	09-18-2023	09-12-2023	10:50	PM	22:50:43	6	beaver	na	1	1	1	0	0	0	1	foraging	na	na
DRF	snare_47	09-18-2023	09-12-2023	10:52	PM	22:52:38	6	beaver	na	1	1	1	0	0	0	1	travelingwithfood	na	na
DRF	snare_47	09-18-2023	09-12-2023	10:55	PM	22:55:18	6	beaver	na	1	1	1	0	0	0	1	traveling	na	na
DRF	snare_47	09-18-2023	09-12-2023	10:58	PM	22:58:05	6	beaver	na	1	1	1	0	0	0	1	foraging	na	na
DRF	snare_47	09-18-2023	09-12-2023	11:01	PM	23:01:50	6	beaver	na	1	1	1	0	0	0	1	traveling	na	na
DRF	snare_47	09-18-2023	09-12-2023	11:06	PM	23:06:35	5	beaver	na	1	1	1	0	0	0	1	investigatingsnare	na	na
DRF	snare_47	09-18-2023	09-12-2023	11:13	PM	23:13:34	5	beaver	na	1	1	1	0	0	0	1	traveling	na	na
DRF	snare_47	09-18-2023	09-12-2023	11:15	PM	23:15:07	6	beaver	na	1	1	1	0	0	0	1	lounging	na	na
DRF	snare_47	09-18-2023	09-12-2023	11:16	PM	23:16:40	6	beaver	na	1	1	1	0	0	0	1	traveling	na	na
DRF	snare_47	09-18-2023	09-12-2023	11:18	PM	23:18:05	7	beaver	na	1	1	1	0	0	0	1	foraging	na	na
DRF	snare_47	09-18-2023	09-12-2023	11:21	PM	23:21:07	6	beaver	na	1	1	1	0	0	0	1	traveling	na	na
DRF	snare_47	09-18-2023	09-12-2023	11:31	PM	23:31:10	5	beaver	na	1	1	1	0	0	0	1	traveling	na	na
DRF	snare_47	09-18-2023	09-12-2023	11:36	PM	23:36:58	5	beaver	na	1	1	1	0	0	0	1	travelingwithfood	na	na
DRF	snare_47	09-18-2023	09-13-2023	12:03	AM	0:03:14	3	beaver	na	1	1	1	0	0	0	1	traveling	na	na
DRF	snare_47	09-18-2023	09-13-2023	12:04	AM	0:04:39	4	beaver	na	1	1	1	0	0	0	1	traveling	na	na
DRF	snare_47	09-18-2023	09-13-2023	12:06	AM	0:06:02	5	beaver	na	1	1	1	0	0	0	1	traveling	na	na
DRF	snare_47	09-18-2023	09-13-2023	12:22	AM	0:22:34	3	beaver	na	1	1	1	0	0	0	1	traveling	na	na
DRF	snare_47	09-18-2023	09-13-2023	12:23	AM	0:23:57	4	beaver	na	1	1	1	0	0	0	1	travelingwithfood	na	na
DRF	snare_47	09-18-2023	09-13-2023	2:50	AM	2:50:12	0	snowshoehare	na	1	1	1	0	0	0	1	investigatingsnare	na	na
DRF	snare_47	09-18-2023	09-13-2023	2:51	AM	2:51:35	1	snowshoehare	na	1	1	1	0	0	0	1	traveling	na	na
DRF	snare_47	09-18-2023	09-13-2023	3:00	AM	3:00:14	2	snowshoehare	beaver	2	2	2	0	0	0	2	traveling	swimming	na
DRF	snare_47	09-18-2023	09-13-2023	4:17	AM	4:17:49	0	beaver	na	1	1	1	0	0	0	1	swimming	na	na
DRF	snare_47	09-18-2023	09-13-2023	6:35	AM	6:35:54	0	whitethroatedsparrow	na	2	2	2	0	0	0	2	lounging	na	na
DRF	snare_47	09-18-2023	09-13-2023	6:43	AM	6:43:01	0	whitethroatedsparrow	na	4	4	4	0	0	0	4	lounging	na	na
DRF	snare_47	09-18-2023	09-13-2023	8:17	AM	8:17:57	2	ruffedgrouse	na	2	2	2	0	0	0	2	traveling	na	na
DRF	snare_47	09-18-2023	09-13-2023	12:18	PM	12:18:43	15	americanbittern	na	1	1	1	0	0	0	1	traveling	na	na
DRF	snare_47	09-18-2023	09-13-2023	2:02	PM	14:02:04	15	robin	na	1	1	1	0	0	0	1	traveling	na	na
DRF	snare_47	09-18-2023	09-13-2023	8:48	PM	20:48:05	9	snowshoehare	na	1	1	1	0	0	0	1	traveling	na	na
DRF	snare_47	09-18-2023	09-13-2023	8:49	PM	20:49:46	10	snowshoehare	na	1	1	1	0	0	0	1	foraging	na	na
DRF	snare_47	09-18-2023	09-13-2023	9:06	PM	21:06:54	8	snowshoehare	na	2	2	2	0	0	0	2	traveling	na	na
DRF	snare_47	09-18-2023	09-13-2023	9:08	PM	21:08:23	10	snowshoehare	na	1	1	1	0	0	0	1	traveling	na	na
DRF	snare_47	09-18-2023	09-13-2023	9:14	PM	21:14:48	9	snowshoehare	na	2	2	2	0	0	0	2	travelingwithfood	na	na
DRF	snare_47	09-18-2023	09-13-2023	9:16	PM	21:16:20	10	snowshoehare	na	1	1	1	0	0	0	1	foraging	na	na
DRF	snare_47	09-18-2023	09-13-2023	9:17	PM	21:17:44	10	snowshoehare	beaver	2	2	2	0	0	0	2	foraging	swimming	na
DRF	snare_47	09-18-2023	09-14-2023	12:09	PM	12:09:53	19	americanbittern	na	1	1	1	0	0	0	1	wading	na	na
DRF	snare_47	09-18-2023	09-14-2023	10:58	PM	22:58:42	12	snowshoehare	na	1	1	1	0	0	0	1	foraging	na	na
DRF	snare_47	09-18-2023	09-15-2023	12:13	AM	0:13:31	12	snowshoehare	na	1	1	1	0	0	0	1	foraging	na	na
DRF	snare_47	09-18-2023	09-15-2023	12:29	AM	0:29:06	12	snowshoehare	na	1	1	1	0	0	0	1	foraging	na	na
DRF	snare_47	09-18-2023	09-15-2023	1:45	AM	1:45:41	12	beaver	na	1	1	1	0	0	0	1	traveling	na	na
DRF	snare_47	09-18-2023	09-15-2023	1:47	AM	1:47:07	13	beaver	na	1	1	1	0	0	0	1	traveling	na	na
DRF	snare_47	09-18-2023	09-15-2023	2:07	AM	2:07:45	13	beaver	na	1	1	1	0	0	0	1	investigatingsnare	na	na
DRF	snare_47	09-18-2023	09-15-2023	2:09	AM	2:09:12	13	beaver	na	1	1	1	0	0	0	1	foraging	na	na
DRF	snare_47	09-18-2023	09-15-2023	2:10	AM	2:10:35	15	beaver	na	1	1	1	0	0	0	1	traveling	na	na
DRF	snare_47	09-18-2023	09-15-2023	2:31	AM	2:31:05	13	beaver	na	1	1	1	0	0	0	1	traveling	na	na
DRF	snare_47	09-18-2023	09-15-2023	2:40	AM	2:40:14	13	beaver	na	1	1	1	0	0	0	1	traveling	na	na
DRF	snare_47	09-18-2023	09-15-2023	2:41	AM	2:41:39	14	beaver	na	1	1	1	0	0	0	1	lounging	na	na
DRF	snare_47	09-18-2023	09-15-2023	2:46	AM	2:46:19	13	beaver	na	1	1	1	0	0	0	1	traveling	na	na
DRF	snare_47	09-18-2023	09-15-2023	3:10	AM	3:10:53	12	beaver	na	1	1	1	0	0	0	1	grooming	na	na
DRF	snare_47	09-18-2023	09-15-2023	3:12	AM	3:12:55	13	beaver	na	1	1	1	0	0	0	1	lounging	na	na
DRF	snare_47	09-18-2023	09-15-2023	3:33	AM	3:33:27	12	beaver	na	1	1	1	0	0	0	1	traveling	na	na
DRF	snare_47	09-18-2023	09-15-2023	3:41	AM	3:41:31	12	beaver	na	1	1	1	0	0	0	1	travelingwithfood	na	na
DRF	snare_47	09-18-2023	09-15-2023	3:45	AM	3:45:37	12	beaver	na	1	1	1	0	0	0	1	traveling	na	na
DRF	snare_47	09-18-2023	09-15-2023	3:49	AM	3:49:20	13	beaver	na	2	2	2	0	0	0	2	travelingwithfood	foraging	na
DRF	snare_47	09-18-2023	09-15-2023	3:53	AM	3:53:09	13	beaver	na	1	1	1	0	0	0	1	traveling	na	na
DRF	snare_47	09-18-2023	09-15-2023	4:03	AM	4:03:14	12	beaver	na	1	1	1	0	0	0	1	travelingwithfood	na	na
DRF	snare_47	09-18-2023	09-15-2023	4:05	AM	4:05:06	13	beaver	na	1	1	1	0	0	0	1	travelingwithfood	na	na
DRF	snare_47	09-18-2023	09-15-2023	4:09	AM	4:09:06	13	beaver	na	1	1	1	0	0	0	1	traveling	na	na
DRF	snare_47	09-18-2023	09-15-2023	4:14	AM	4:14:11	13	beaver	na	1	1	1	0	0	0	1	travelingwithfood	na	na
DRF	snare_47	09-18-2023	09-15-2023	4:19	AM	4:19:03	13	beaver	mouse	2	2	2	0	0	0	2	traveling	swimming	na
DRF	snare_47	09-18-2023	09-15-2023	4:26	AM	4:26:12	12	beaver	na	1	1	1	0	0	0	1	foraging	na	na
DRF	snare_47	09-18-2023	09-15-2023	4:27	AM	4:27:37	13	beaver	na	1	1	1	0	0	0	1	travelingwithfood	na	na
DRF	snare_47	09-18-2023	09-15-2023	4:32	AM	4:32:50	13	beaver	na	1	1	1	0	0	0	1	traveling	na	na
DRF	snare_47	09-18-2023	09-15-2023	4:35	AM	4:35:34	13	beaver	na	1	1	1	0	0	0	1	traveling	na	na
DRF	snare_47	09-18-2023	09-15-2023	4:40	AM	4:40:09	13	beaver	na	1	1	1	0	0	0	1	travelingwithfood	na	na
DRF	snare_47	09-18-2023	09-15-2023	4:43	AM	4:43:20	13	beaver	na	1	1	1	0	0	0	1	traveling	na	na
DRF	snare_47	09-18-2023	09-15-2023	4:48	AM	4:48:48	13	beaver	na	1	1	1	0	0	0	1	travelingwithfood	na	na
DRF	snare_47	09-18-2023	09-15-2023	4:53	AM	4:53:36	12	beaver	na	1	1	1	0	0	0	1	traveling	na	na
DRF	snare_47	09-18-2023	09-15-2023	4:57	AM	4:57:34	12	beaver	na	1	1	1	0	0	0	1	traveling	na	na
DRF	snare_47	09-18-2023	09-15-2023	5:54	AM	5:54:27	10	beaver	na	1	1	1	0	0	0	1	grooming	na	na
DRF	snare_47	09-18-2023	09-15-2023	9:22	AM	9:22:35	15	otter	na	2	1	2	0	0	0	2	traveling	na	na
DRF	snare_47	09-18-2023	09-15-2023	10:20	AM	10:20:36	17	unkduck	na	1	1	1	0	0	0	1	dabbling	na	na
DRF	snare_47	09-18-2023	09-15-2023	10:39	AM	10:39:04	17	ruffedgrouse	na	1	1	1	0	0	0	1	traveling	na	na
DRF	snare_47	09-18-2023	09-15-2023	2:24	PM	14:24:29	18	otter	na	2	2	2	0	0	0	2	traveling	na	na
DRF	snare_47	09-18-2023	09-15-2023	2:51	PM	14:51:01	18	americanbittern	na	1	1	1	0	0	0	1	wading	na	na
DRF	snare_47	09-18-2023	09-15-2023	4:49	PM	16:49:20	17	unkbird	na	1	1	1	0	0	0	1	traveling	na	na
DRF	snare_47	09-18-2023	09-15-2023	7:29	PM	19:29:52	12	otter	na	2	2	2	0	0	0	2	traveling	na	na
DRF	snare_47	09-18-2023	09-16-2023	12:11	AM	0:11:08	7	mouse	na	1	1	1	0	0	0	1	traveling	na	na
DRF	snare_47	09-18-2023	09-16-2023	12:08	PM	12:08:58	15	unkduck	na	2	2	2	0	0	0	2	dabbling	na	na
DRF	snare_47	09-18-2023	09-16-2023	1:40	PM	13:40:51	16	unkbird	na	2	2	2	0	0	0	2	traveling	na	na
DRF	snare_47	09-18-2023	09-16-2023	4:39	PM	16:39:26	18	ruffedgrouse	na	1	1	1	0	0	0	1	traveling	na	na
DRF	snare_47	09-18-2023	09-16-2023	4:41	PM	16:41:25	19	ruffedgrouse	na	1	1	1	0	0	0	1	traveling	na	na
DRF	snare_47	09-18-2023	09-16-2023	7:17	PM	19:17:40	16	whitethroatedsparrow	na	1	1	1	0	0	0	1	traveling	na	na
DRF	snare_47	09-18-2023	09-16-2023	9:35	PM	21:35:55	13	snowshoehare	na	1	1	1	0	0	0	1	traveling	na	na
DRF	snare_47	09-18-2023	09-16-2023	10:09	PM	22:09:13	13	mouse	na	1	1	1	0	0	0	1	climbing	na	na
DRF	snare_47	09-18-2023	09-16-2023	11:45	PM	23:45:29	10	beaver	na	1	1	1	0	0	0	1	traveling	na	na
DRF	snare_47	09-18-2023	09-16-2023	11:50	PM	23:50:23	10	beaver	na	1	1	1	0	0	0	1	travelingwithfood	na	na
DRF	snare_47	09-18-2023	09-16-2023	11:52	PM	23:52:41	11	beaver	na	1	1	1	0	0	0	1	traveling	na	na
DRF	snare_47	09-18-2023	09-16-2023	11:55	PM	23:55:08	11	beaver	na	1	1	1	0	0	0	1	travelingwithfood	na	na
DRF	snare_47	09-18-2023	09-17-2023	12:04	AM	0:04:32	10	beaver	na	1	1	1	0	0	0	1	traveling	na	na
DRF	snare_47	09-18-2023	09-17-2023	12:14	AM	0:14:54	10	beaver	na	1	1	1	0	0	0	1	investigatingsnare	na	na
DRF	snare_47	09-18-2023	09-17-2023	12:16	AM	0:16:19	10	beaver	na	1	1	1	0	0	0	1	investigatingsnare	na	na
DRF	snare_47	09-18-2023	09-17-2023	12:17	AM	0:17:42	11	beaver	na	1	1	1	0	0	0	1	traveling	na	na
DRF	snare_47	09-18-2023	09-17-2023	12:22	AM	0:22:37	10	beaver	na	1	1	1	0	0	0	1	traveling	na	na
DRF	snare_47	09-18-2023	09-17-2023	12:24	AM	0:24:17	11	beaver	na	1	1	1	0	0	0	1	traveling	na	na
DRF	snare_47	09-18-2023	09-17-2023	12:34	AM	0:34:23	10	beaver	na	1	1	1	0	0	0	1	traveling	na	na
DRF	snare_47	09-18-2023	09-17-2023	12:35	AM	0:35:49	10	beaver	na	2	2	2	0	0	0	2	lounging	swimming	na
DRF	snare_47	09-18-2023	09-17-2023	12:37	AM	0:37:45	11	beaver	na	1	1	1	0	0	0	1	traveling	na	na
DRF	snare_47	09-18-2023	09-17-2023	12:51	AM	0:51:31	9	beaver	na	1	1	1	0	0	0	1	traveling	na	na
DRF	snare_47	09-18-2023	09-17-2023	12:55	AM	0:55:40	9	beaver	na	1	1	1	0	0	0	1	foraging	na	na
DRF	snare_47	09-18-2023	09-17-2023	12:58	AM	0:58:54	10	beaver	na	1	1	1	0	0	0	1	foraging	na	na
DRF	snare_47	09-18-2023	09-17-2023	1:00	AM	1:00:20	10	beaver	na	1	1	1	0	0	0	1	traveling	na	na
DRF	snare_47	09-18-2023	09-17-2023	1:01	AM	1:01:58	10	beaver	na	1	1	1	0	0	0	1	traveling	na	na
DRF	snare_47	09-18-2023	09-17-2023	1:06	AM	1:06:18	10	beaver	na	1	1	1	0	0	0	1	travelingwithfood	na	na
DRF	snare_47	09-18-2023	09-17-2023	1:09	AM	1:09:14	10	beaver	na	1	1	1	0	0	0	1	traveling	na	na
DRF	snare_47	09-18-2023	09-17-2023	2:56	PM	14:56:10	17	raven	na	2	1	2	0	0	0	2	traveling	na	na
DRF	snare_47	09-18-2023	09-17-2023	3:43	PM	15:43:39	16	raven	na	1	1	1	0	0	0	1	traveling	na	na
DRF	snare_47	09-18-2023	09-17-2023	4:56	PM	16:56:21	16	vulture	na	1	1	1	0	0	0	1	traveling	na	na
DRF	snare_47	09-18-2023	09-18-2023	5:34	AM	5:34:34	8	mouse	na	1	1	1	0	0	0	1	traveling	na	na
DRF	snare_47	10-25-2023	09-18-2023	4:05	PM	16:05:35	22	ruffedgrouse	na	1	1	1	0	0	0	1	traveling	na	na
DRF	snare_47	10-25-2023	09-19-2023	8:11	AM	8:11:29	11	unkbird	na	2	2	2	0	0	0	2	traveling	na	na
DRF	snare_47	10-25-2023	09-19-2023	10:08	AM	10:08:11	19	ruffedgrouse	na	1	1	1	0	0	0	1	foraging	na	na
DRF	snare_47	10-25-2023	09-19-2023	10:09	AM	10:09:40	21	ruffedgrouse	na	2	2	2	0	0	0	2	traveling	na	na
DRF	snare_47	10-25-2023	09-19-2023	7:26	PM	19:26:31	18	whitethroatedsparrow	na	2	2	2	0	0	0	2	traveling	na	na
DRF	snare_47	10-25-2023	09-19-2023	7:49	PM	19:49:14	18	woodcock	na	1	1	1	0	0	0	1	lounging	na	na
DRF	snare_47	10-25-2023	09-19-2023	8:20	PM	20:20:53	17	mouse	na	1	1	1	0	0	0	1	traveling	na	na
DRF	snare_47	10-25-2023	09-20-2023	6:40	AM	6:40:17	11	redsquirrel	na	1	1	1	0	0	0	1	traveling	na	na
DRF	snare_47	10-25-2023	09-20-2023	10:54	AM	10:54:21	23	woodduck	na	1	1	1	0	0	0	1	swimming	na	na
DRF	snare_47	10-25-2023	09-20-2023	6:09	PM	18:09:56	27	redsquirrel	na	1	1	1	0	0	0	1	traveling	na	na
DRF	snare_47	10-25-2023	09-20-2023	9:44	PM	21:44:24	15	mouse	na	1	1	1	0	0	0	1	climbing	na	na
DRF	snare_47	10-25-2023	09-21-2023	11:01	PM	23:01:33	14	snowshoehare	na	1	1	1	0	0	0	1	lounging	na	na
DRF	snare_47	10-25-2023	09-21-2023	11:02	PM	23:02:58	15	snowshoehare	na	1	1	1	0	0	0	1	foraging	na	na
DRF	snare_47	10-25-2023	09-21-2023	11:08	PM	23:08:33	15	snowshoehare	na	2	1	2	0	0	0	2	foraging	na	na
DRF	snare_47	10-25-2023	09-22-2023	7:22	PM	19:22:15	16	otter	na	1	1	1	0	0	0	1	traveling	na	na
DRF	snare_47	10-25-2023	09-22-2023	7:24	PM	19:24:15	16	otter	na	1	1	1	0	0	0	1	traveling	na	na
DRF	snare_47	10-25-2023	09-26-2023	2:26	AM	2:26:38	11	beaver	na	1	1	1	0	0	0	1	investigatingsnare	na	na
DRF	snare_47	10-25-2023	09-26-2023	2:33	AM	2:33:21	11	unk	na	1	1	1	0	0	0	1	swimming	na	na
DRF	snare_47	10-25-2023	09-26-2023	6:54	PM	18:54:51	17	ruffedgrouse	na	1	1	1	0	0	0	1	traveling	na	na
DRF	snare_47	10-25-2023	09-27-2023	7:35	AM	7:35:30	9	ruffedgrouse	na	1	1	1	0	0	0	1	traveling	na	na
DRF	snare_47	10-25-2023	09-27-2023	9:11	AM	9:11:05	11	ruffedgrouse	na	1	1	1	0	0	0	1	traveling	na	na
DRF	snare_47	10-25-2023	09-27-2023	9:16	AM	9:16:48	12	ruffedgrouse	na	3	3	3	0	0	0	3	traveling	na	na
DRF	snare_47	10-25-2023	09-27-2023	10:05	AM	10:05:57	12	americanbittern	na	1	1	1	0	0	0	1	traveling	na	na
DRF	snare_47	10-25-2023	09-27-2023	12:09	PM	12:09:08	15	robin	na	5	5	5	0	0	0	5	wading	flying	na
DRF	snare_47	10-25-2023	09-28-2023	7:26	PM	19:26:22	17	unkbird	na	1	1	1	0	0	0	1	traveling	na	na
DRF	snare_47	10-25-2023	09-28-2023	11:21	PM	23:21:05	16	snowshoehare	na	1	1	1	0	0	0	1	traveling	na	na
DRF	snare_47	10-25-2023	09-28-2023	11:26	PM	23:26:29	16	snowshoehare	na	1	1	1	0	0	0	1	traveling	na	na
DRF	snare_47	10-25-2023	09-29-2023	3:15	AM	3:15:44	16	whitetaildeer	na	1	1	1	0	1	0	0	traveling	na	na
DRF	snare_47	10-25-2023	09-29-2023	8:00	AM	8:00:10	15	redsquirrel	na	1	1	1	0	0	0	1	traveling	na	na
DRF	snare_47	10-25-2023	09-29-2023	6:21	PM	18:21:45	16	robin	na	2	2	2	0	0	0	2	traveling	na	na
DRF	snare_47	10-25-2023	09-30-2023	12:09	PM	12:09:21	18	americanbittern	na	1	1	1	0	0	0	1	traveling	na	na
DRF	snare_47	10-25-2023	09-30-2023	12:12	PM	12:12:25	19	americanbittern	na	1	1	1	0	0	0	1	traveling	na	na
DRF	snare_47	10-25-2023	09-30-2023	5:59	PM	17:59:35	21	redsquirrel	na	1	1	1	0	0	0	1	traveling	na	na
DRF	snare_47	10-25-2023	10-01-2023	6:42	PM	18:42:54	26	ruffedgrouse	na	1	1	1	0	0	0	1	traveling	na	na
DRF	snare_47	10-25-2023	10-04-2023	2:24	AM	2:24:30	18	otter	na	2	2	2	0	0	0	2	scentmarking	traveling	na
DRF	snare_47	10-25-2023	10-05-2023	11:16	AM	11:16:33	11	pinemarten	na	1	1	1	0	0	0	1	traveling	na	na
DRF	snare_47	10-25-2023	10-05-2023	2:38	PM	14:38:28	10	redsquirrel	na	2	1	2	0	0	0	2	traveling	na	na
DRF	snare_47	10-25-2023	10-06-2023	11:31	AM	11:31:37	7	canadajay	na	1	1	1	0	0	0	1	foraging	na	na
DRF	snare_47	10-25-2023	10-06-2023	3:54	PM	15:54:56	12	robin	na	4	4	4	0	0	0	4	lounging	na	na
DRF	snare_47	10-25-2023	10-06-2023	3:56	PM	15:56:22	13	robin	na	7	7	7	0	0	0	7	lounging	na	na
DRF	snare_47	10-25-2023	10-06-2023	3:57	PM	15:57:59	13	robin	na	7	7	7	0	0	0	7	lounging	na	na
DRF	snare_47	10-25-2023	10-06-2023	4:05	PM	16:05:41	13	redsquirrel	na	1	1	1	0	0	0	1	traveling	na	na
DRF	snare_47	10-25-2023	10-06-2023	9:14	PM	21:14:41	6	beaver	na	1	1	1	0	0	0	1	traveling	na	na
DRF	snare_47	10-25-2023	10-06-2023	9:57	PM	21:57:37	5	beaver	na	1	1	1	0	0	0	1	swimming	na	na
DRF	snare_47	10-25-2023	10-08-2023	5:40	PM	17:40:04	10	redsquirrel	na	1	1	1	0	0	0	1	traveling	na	na
DRF	snare_47	10-25-2023	10-09-2023	6:06	AM	6:06:53	2	beaver	na	1	1	1	0	0	0	1	foraging	na	na
DRF	snare_47	10-25-2023	10-09-2023	6:08	AM	6:08:45	3	beaver	na	1	1	1	0	0	0	1	foraging	na	na
DRF	snare_47	10-25-2023	10-09-2023	8:44	AM	8:44:00	3	canadajay	na	2	2	2	0	0	0	2	lounging	na	na
DRF	snare_47	10-25-2023	10-09-2023	1:56	PM	13:56:46	9	redsquirrel	na	1	1	1	0	0	0	1	traveling	na	na
DRF	snare_47	10-25-2023	10-09-2023	5:41	PM	17:41:16	11	redsquirrel	na	1	1	1	0	0	0	1	traveling	na	na
DRF	snare_47	10-25-2023	10-09-2023	8:38	PM	20:38:30	5	beaver	na	1	1	1	0	0	0	1	foraging	na	na
DRF	snare_47	10-25-2023	10-10-2023	1:37	AM	1:37:12	5	beaver	na	1	1	1	0	0	0	1	traveling	na	na
DRF	snare_47	10-25-2023	10-10-2023	1:42	AM	1:42:56	5	beaver	na	1	1	1	0	0	0	1	travelingwithfood	na	na
DRF	snare_47	10-25-2023	10-11-2023	3:11	PM	15:11:57	11	redsquirrel	na	1	1	1	0	0	0	1	traveling	na	na
DRF	snare_47	10-25-2023	10-11-2023	4:43	PM	16:43:22	12	redsquirrel	na	1	1	1	0	0	0	1	traveling	na	na
DRF	snare_47	10-25-2023	10-11-2023	6:22	PM	18:22:26	10	redsquirrel	na	1	1	1	0	0	0	1	traveling	na	na
DRF	snare_47	10-25-2023	10-12-2023	12:02	AM	0:02:05	7	snowshoehare	na	1	1	1	0	0	0	1	traveling	na	na
DRF	snare_47	10-25-2023	10-13-2023	8:41	AM	8:41:55	6	bobcat	na	1	1	1	0	0	0	1	traveling	na	na
DRF	snare_47	10-25-2023	10-13-2023	11:13	PM	23:13:42	8	whitetaildeer	na	1	1	1	0	1	0	0	traveling	na	na
DRF	snare_47	10-25-2023	10-13-2023	11:15	PM	23:15:10	10	whitetaildeer	na	1	1	1	0	0	0	1	traveling	na	na
DRF	snare_47	10-25-2023	10-14-2023	5:52	AM	5:52:47	7	mouse	na	1	1	1	0	0	0	1	traveling	na	na
DRF	snare_47	10-25-2023	10-14-2023	7:40	AM	7:40:35	6	snowshoehare	unkbird	2	2	2	0	0	0	2	traveling	na	na
DRF	snare_47	10-25-2023	10-15-2023	8:11	AM	8:11:06	-1	redsquirrel	na	1	1	1	0	0	0	1	traveling	na	na
DRF	snare_47	10-25-2023	10-15-2023	8:12	AM	8:12:44	0	redsquirrel	na	1	1	1	0	0	0	1	climbing	na	na
DRF	snare_47	10-25-2023	10-15-2023	11:22	AM	11:22:51	12	canadajay	na	1	1	1	0	0	0	1	traveling	na	na
DRF	snare_47	10-25-2023	10-15-2023	3:34	PM	15:34:01	15	redsquirrel	na	1	1	1	0	0	0	1	traveling	na	na
DRF	snare_47	10-25-2023	10-16-2023	1:50	AM	1:50:53	0	whitetaildeer	na	1	1	1	0	1	0	0	traveling	na	na
DRF	snare_47	10-25-2023	10-16-2023	2:27	AM	2:27:55	0	whitetaildeer	na	1	1	1	0	1	0	0	traveling	na	na
DRF	snare_47	10-25-2023	10-16-2023	3:53	AM	3:53:54	1	mouse	na	1	1	1	0	0	1	0	traveling	na	na
DRF	snare_47	10-25-2023	10-16-2023	4:15	AM	4:15:42	1	mouse	na	1	1	1	0	0	1	0	traveling	na	na
DRF	snare_47	10-25-2023	10-16-2023	4:17	AM	4:17:39	2	mouse	na	1	1	1	0	0	1	0	traveling	na	na
DRF	snare_47	10-25-2023	10-16-2023	5:42	AM	5:42:15	1	whitetaildeer	na	1	1	1	0	1	0	0	traveling	na	na
DRF	snare_47	10-25-2023	10-16-2023	5:55	AM	5:55:50	3	whitetaildeer	na	1	1	1	0	1	0	0	traveling	na	na
DRF	snare_47	10-25-2023	10-17-2023	8:16	PM	20:16:43	11	mouse	na	2	2	2	0	0	0	2	traveling	na	na
DRF	snare_47	10-25-2023	10-18-2023	9:09	PM	21:09:24	10	mouse	na	1	1	1	0	0	0	1	traveling	na	na
DRF	snare_47	10-25-2023	10-19-2023	12:23	AM	0:23:07	10	mouse	na	1	1	1	0	0	0	1	traveling	na	na
DRF	snare_47	10-25-2023	10-20-2023	2:18	AM	2:18:10	5	mouse	na	1	1	1	0	0	0	1	traveling	na	na
DRF	snare_47	10-25-2023	10-20-2023	2:44	AM	2:44:14	5	mouse	na	1	1	1	0	0	0	1	traveling	na	na
DRF	snare_47	10-25-2023	10-20-2023	3:26	AM	3:26:10	5	mouse	na	1	1	1	0	0	0	1	traveling	na	na
DRF	snare_47	10-25-2023	10-22-2023	12:43	AM	0:43:01	7	snowshoehare	na	1	1	1	0	0	0	1	traveling	na	na
DRF	snare_47	10-25-2023	10-23-2023	3:08	PM	15:08:34	15	redsquirrel	na	1	1	1	0	0	0	1	traveling	na	na
DRF	snare_47	10-25-2023	10-25-2023	4:07	AM	4:07:04	5	mouse	na	1	1	1	0	0	0	1	traveling	na	na
DRF	snare_47	10-25-2023	10-25-2023	12:18	PM	12:18:45	6	whitethroatedsparrow	na	2	2	2	0	0	0	2	traveling	na	na
DRF	snare_47	09-18-2023	09-09-2023	11:10	PM	23:10:11	11	bobcat	na	1	1	1	0	0	0	1	traveling	na	na
DRF	snare_47	09-18-2023	09-15-2023	4:30	AM	4:30:14	13	beaver	na	1	1	1	0	0	0	1	foraging	na	na
DRF	snare_47	09-18-2023	09-15-2023	9:21	AM	9:21:10	14	otter	na	2	2	2	0	0	0	2	traveling	na	na
DRF	snare_47	09-18-2023	09-17-2023	1:13	AM	1:13:25	10	beaver	wolf	2	2	2	0	0	1	1	beingattacked	attacking	V094
DRF	snare_47	09-18-2023	09-17-2023	9:11	PM	21:11:19	10	wolf	na	1	1	1	0	0	0	1	travelingwithfood	na	na
DRF	snare_47	09-18-2023	09-17-2023	9:59	PM	21:59:24	8	wolf	na	1	1	1	0	0	0	1	traveling	na	na
DRF	snare_47	10-25-2023	10-10-2023	7:01	AM	7:01:30	3	wolf	na	1	1	0	1	0	0	1	traveling	na	na
